# Supplementary material for: A recyclable and light-triggered nanofibrous membrane against the emerging fungal pathogen Candida auris
Source: PLoS Pathog. 2022 May 25;18(5):e1010534. doi: 10.1371/journal.ppat.1010534 (PMC9173615; doi:10.1371/journal.ppat.1010534)
Supplement: S1 Data — (XLSX) [file ppat.1010534.s005.xlsx]

## Sheet: Fig 3C
Dark	control	PLA-1	PLA-2	PLA-3	PLA-4
	908	798	774	759	795
	856	823	795	835	865
	835	847	815	721	782
average	866.333	822.667	794.667	771.667	814
Survial rate	1	0.878855	0.852423	0.835903	0.875551
	1	0.961449	0.928738	0.975467	1.01051
	1	1.01437	0.976048	0.863473	0.936527
average survial rate	1	0.949596	0.917276	0.890727	0.939592
	100	94.9596	91.7276	89.0727	93.9592
		PLA-HA-1	PLA-HA-2	PLA-HA-3	PLA-HA-4
		887	835	699	901
		862	796	735	875
		876	843	711	865
average		875	824.667	715	880.333
Survial rate		0.976872	0.919604	0.769824	0.992291
		1.00701	0.929907	0.858645	1.0222
		1.0491	1.00958	0.851497	1.03593
average survial rate		1.01	0.951905	0.825317	1.01616
		101	95.1905	82.5317	101.616
Light	control	PLA-1	PLA-2	PLA-3	PLA-4
	899	863	678	768	687
	872	879	692	739	726
	904	855	735	758	694
average	891.667	865.667	701.667	755	702.333
Survial rate	1	0.959956	0.754171	0.854283	0.764182
	1	1.00803	0.793578	0.847477	0.832569
	1	0.945796	0.813053	0.838496	0.767699
average survial rate	1	0.970841	0.786916	0.846729	0.787664
	100	97.0841	78.6916	84.6729	78.7664
		PLA-HA-1	PLA-HA-2	PLA-HA-3	PLA-HA-4
		0	0	0	1
		0	0	3	4
		1	0	1	0
average		0.333333	0	1.33333	1.66667
Survial rate		0	0	0	0.00111235
		0	0	0.00344037	0.00458716
		0.00110619	0	0.00110619	0
average survial rate		0.000373832	0	0.00149533	0.00186916
		0.0373832	0	0.149533	0.186916

## Sheet: Fig 3E
24 h	Control		PLA		PLA-HA		48 h	Control		PLA		PLA-HA		72 h		Control		PLA		PLA-HA
OD	0.6251		0.619		0.571			1.056		1.019		1.099				1.376		1.3699		1.3512
Dark	0.6372		0.5881		0.609			1.0981		1.083		1.018				1.3774		1.3709		1.3604
	0.5981		0.6039		0.6143			1.092		1.0071		1.0867				1.343		1.3692		1.3724
	0.6329		0.6104		0.6176			1.0329		1.0982		1.027				1.3751		1.372		1.3595
	0.6271		0.62		0.6293			1.043		1.055		1.081				1.3796		1.365		1.369
average	0.62408		0.60828		0.60824			1.0644		1.05246		1.06234				1.37022		1.3694		1.3625
	1	100	0.982798	98.2798	0.847442	0.847442		2.2151		2.11077		2.33636				3.11748		3.10028		3.04754
	1	100	0.86611	86.611	0.923102	0.923102		2.25682		2.21564		2.03839				3.01843		3.00071		2.97208
	1	100	1.0177	101.77	1.04945	1.04945		2.50754		2.2484		2.49136				3.27367		3.35364		3.36341
	1	100	0.937917	93.7917	0.957784	0.957784		2.10369		2.28387		2.08741				3.0479		3.03935		3.00486
	1	100	0.980091	98.0091	1.00617	1.00617		2.16623		2.19988		2.27278				3.11009		3.06915		3.08037
average rate	1	100	0.955317		0.999882			2.24525		2.21148		2.23942				3.11012		3.10781		3.08829
		100	95.5317		99.9882			224.525		221.148		223.942				311.012		310.781		308.829
SD	0		5.81135		7.76474			13.8587		5.81345		16.5747				8.83545		12.4937		13.9829
Light	0.6145		0.647		0.4394			1.029		1.03024		0.858				1.3715		1.3583		1.0704
	0.6452		0.6353		0.4341			1.0164		1.0234		0.8578				1.3717		1.3622		1.0667
	0.6799		0.614		0.4088			1.028		1.0286		0.8542				1.372		1.359		1.0653
	0.678		0.6111		0.4072			1.022		1.0341		0.8632				1.371		1.361		1.06953
	0.6445		0.6543		0.4398			1.0361		1.0374		0.85261				1.373		1.3656		1.0726
average	0.65242		0.63234		0.42586			1.0263		1.03075		0.857162				1.37184		1.36122		1.06891
	1	100	1.09447	109.447	0.491018	49.1018		2.20487	220.487	2.20848	220.848	1.70781	170.781			3.20045	320.045	3.16208	316.208	2.32521	232.521
	1	100	0.97358	97.358	0.436646	43.6646		1.99061	199.061	2.00929	200.929	1.56736	156.736			2.93878	293.878	2.91343	291.343	2.12484	212.484
	1	100	0.839041	83.9041	0.337844	33.7844		1.85023	185.023	1.85169	185.169	1.42572	142.572			2.69044	269.044	2.65869	265.869	1.94133	194.133
	1	100	0.835836	83.5836	0.335493	33.5493		1.84413	184.413	1.87382	187.382	1.45446	145.446			2.70053	270.053	2.67599	267.599	1.96076	196.076
	1	100	1.0262	102.62	0.452703	45.2703		2.047	204.7	2.05048	205.048	1.55641	155.641			2.94776	294.776	2.92797	292.797	2.14459	214.459
average rate	1	100	0.947426	94.7426	0.406818	40.6818		1.9789	197.89	1.99054	199.054	1.53606	153.606			2.88359	288.359	2.85579	285.579	2.09045	209.045
SD	0	0		11.4572		7.04496			15.0166		14.4918		11.1273				21.0751		20.786		15.6435

## Sheet: Fig 4B
	Time (h)	OD							average	SD
	2	0.156	0.14	0.132	0.135	0.131	0.142	0.136	0.138857	0.00853285
	4	0.41	0.485	0.527	0.563	0.47	0.57	0.562	0.512429	0.0599802
	6	0.714	0.783	0.781	0.613	0.709	0.758	0.736	0.727714	0.0585654
	8	0.776	0.741	0.78	0.807	0.791	0.809	0.791	0.785	0.023
	12	0.849	0.844	0.814	0.804	0.814	0.824	0.852	0.828714	0.0193797
	16	0.913	0.904	0.826	0.834	0.91	0.886	0.9	0.881857	0.036535
	24	1.159	1.047	1.029	1.159	1.193	1.241	1.154	1.14029	0.0762643
	48	1.204	1.106	1.107	1.299	1.107	1.104	1.136	1.15186	0.0742056

## Sheet: Fig 4C
						average	SD
	dark control	0.684	0.692	0.689	0.687	0.688	0.0033665
	dark PLA	0.683	0.687	0.675	0.688	0.68325	0.00590903
	Survial rate	99.8538	99.2775	97.9681	100.146	99.3096
	dark PLA-HA	0.654	0.658	0.665	0.656	0.65825	0.00478714
	Survial rate	95.614	95.0867	96.5167	95.4876	95.6759
	light control	0.687	0.682	0.679	0.691	0.68475	0.00531507
	light PLA	0.681	0.688	0.681	0.679	0.68225	0.00394757
	Survial rate	99.1266	100.88	100.295	98.2634	99.6349
	light PLA-HA	0.155	0.152	0.151	0.151	0.15225	0.00189297
	Survial rate	22.5619	22.2874	22.2386	21.8524	22.2344

## Sheet: Fig 5B
		control dark	control light	Dark PLA	Light PLA	Dark PLA-HA	Light PLA-HA
	3 d	329	352	350	345	337	0
		340	348	358	360	343	1
		335	347	352	348	339	4
	average	334.667	349	353.333	351	339.667	1.66667
	21 d	192	103	119	154	109	0
		187	112	121	149	115	6
		208	115	123	146	121	3
	average	195.667	110	121	149.667	115	3

## Sheet: Fig 6E
light	PLA-HA 1	2	3	average		PLA 1	2	3	average		control 1	2	3	average
0 min	267434720	267874975	268075684	2.67795e+08		265717824	266707552	266163744	2.66196e+08		268709664	269310560	267522880	268514368
5 min	252107136	251898219	252498732	252168029		268092096	269405792	269171600	2.6889e+08		265709664	265310560	265683936	2.65568e+08
10 min	222091776	221817872	222525152	2.22145e+08		263346464	263621872	262831648	2.63267e+08		266926288	267084112	266447851	266819417
15 min	211049104	210547440	212137664	211244736		261560928	262428864	261644256	261878016		265511664	264862112	265470432	2.65281e+08
20 min	211279984	210668304	211026560	210991616		265600272	267434720	264953392	265996128		265224608	266176656	265912768	265771344
30 min	200930128	201616064	201348976	2.01298e+08		264180736	264019072	264445696	264215168		264693888	263989824	264382592	2.64355e+08
dark
0 min	268165280	267576928	267725360	2.67823e+08		266196493	267149442	266433653	266593196		269537472	269107097	268280116	268974895
5 min	265524496	266302128	264693136	2.65507e+08		265806288	266179296	265746512	2.65911e+08		266102190	265480380	266095857	265892809
10 min	265726448	266020224	265900896	2.65883e+08		264708400	265269488	264473216	2.64817e+08		267185735	268108471	266976115	2.67423e+08
15 min	266173984	265736976	266023696	2.65978e+08		268405888	267643936	268379856	2.68143e+08		266497549	267091973	266977926	266855816
20 min	268477088	267608368	267406032	267830496		265668304	267287952	266647920	2.66535e+08		265587097	266105932	265686821	2.65793e+08
30 min	265906496	265647616	266107136	2.65887e+08		266462688	267014880	268110944	2.67196e+08		265111184	264997344	265296238	265134922

## Sheet: Fig 7C
	JC-1	average	SD
	Dark PLA	2.58065	0.01722
	Dark PLA-HA	4.08163	0.06211
	Light PLA	3.35714	0.01253
	Light PLA-HA	0.52459	0.01843

## Sheet: Fig 7D
mitochondrial cytochrome c	Dark PLA	Dark PLA-HA	Light PLA	Light PLA-HA
OD	1.25	1.178	1.202	0.598
	1.236	1.203	1.189	0.589
	1.239	1.19	1.213	0.592
average	1.24167	1.19033	1.20133	0.593
	1	0.958658	0.967517	0.477584
	100	95.8658	96.7517	47.7584

## Sheet: Fig 7E
cytosolic cytochrome c	Dark PLA	Dark PLA-HA	Light PLA	Light PLA-HA
OD	0.875	0.912	0.893	1.624
	0.869	0.906	0.895	1.509
	0.877	0.918	0.918	1.493
average	0.873667	0.912	0.902	1.542
	1	1.0425	1.03243	1.73282
	100	104.25	103.243	173.282

## Sheet: Fig S1A
PLA										PLA-HA
breaking strength (cN)		elongation at break	elongation at break rate(%)	work of fracture	Break time	The yield strength		initial modulus		breaking strength (cN)		elongation at break	elongation at break rate(%)	work of fracture	Break time	The yield strength		initial modulus
223.09	223.09	3.69	18.45	558.11	22.14	159.97	1.34	1115.45		199.98	199.98	6.49	32.44	965.03	38.93	132.25	1.54	999.9
226.45	226.45	5.64	28.18	827.97	33.82	166.62	2.35	1132.25		211.46	211.46	6.09	30.44	992	36.52	155.45	1.41	1057.3
238.89	238.89	6.19	30.94	976.67	37.12	167.95	2.35	1194.45		206.67	206.67	7.71	38.54	1123.88	46.24	136.46	1.95	1033.35
average	229.477		average	25.8567						average	206.037		average	33.8067
stdev	8.32349		stdev	6.56113						stdev	5.76615		stdev	4.2194

[truncated: 3 more sheets: Fig S1D, Fig S1E, Fig S1F]
